# Supplementary material for: Differential Assembly of Rhizosphere Microbiome and Metabolome in Rice with Contrasting Resistance to Blast Disease
Source: Microorganisms. 2025 Dec 8;13(12):2789. doi: 10.3390/microorganisms13122789 (PMC12735870; doi:10.3390/microorganisms13122789)
Supplement: Supplementary file 1 [file microorganisms-13-02789-s001.zip]

Archive with 1 entries (1 files):
- microorganisms-4003058-supplementary.pdf
